# Supplementary material for: Current clinical practice in managing somatosensory impairments and the use of technology in stroke rehabilitation
Source: PLoS One. 2022 Aug 11;17(8):e0270693. doi: 10.1371/journal.pone.0270693 (PMC9371309; doi:10.1371/journal.pone.0270693)
Supplement: S3 File — (XLSX) [file pone.0270693.s003.xlsx]

## Sheet: Data
Case No.	Gender	Age	Profession	Years of experience	Regional cluster	Practice setting	In/Outpatient	Client type	Service time	Q9	Q10	Q11	Q12a	Q12b	Q12c	Q12d	Q13	Q14	Q15a	Q15b	Q15c	Q15d	Q15e	Q16	Q17	Q18	Q19a	Q19b	Q19c	Q19d	Q20	Q21a	Q21b	Q21c	Q21d	Q21e	Q21f	Q23	Q24
1	1	38	2	10	1	4	1	3	3	Tactile-based exercises, or discrimination (e.g. discriminating textures or vibration, localization of touch orpressure, exercise focusing on tactile extinction);Proprioception and kinaesthesia (e.g. joint position sense discrimination, recognizing direction of limb movements);Object discrimination, or recognition (e.g. active object exploration by touch, recognizing shape, size, and weight);Use …	1		2	3	4	2		All of the above	3	3	3	4	3	4	Cognition;Upper extremity movement (e.g. reaching, grasping);Sensation (e.g. tactile, proprioception);Lower extremity movement (e.g. gait, mobility);Balance;Functional activities (e.g. manipulating objects, opening jars);	Lower extremity movement (e.g. gait, mobility);Balance;Functional activities (e.g. manipulating objects, opening jars);	1	1	1	3		2	3	4	5	4	4	Price;Space;Usability;Patient's needs;Inadequate technical support;
2	1	37	2	14	1	4	1	3	3	Tactile-based exercises, or discrimination (e.g. discriminating textures or vibration, localization of touch orpressure, exercise focusing on tactile extinction);Proprioception and kinaesthesia (e.g. joint position sense discrimination, recognizing direction of limb movements);Object discrimination, or recognition (e.g. active object exploration by touch, recognizing shape, size, and weight);Elec…	1		3	3	3	2	Nottingham Sensory Assessment, including original or revised version;	all of the above	5	5	5	5	5	4	Cognition;Upper extremity movement (e.g. reaching, grasping);Sensation (e.g. tactile, proprioception);Lower extremity movement (e.g. gait, mobility);Balance;Functional activities (e.g. manipulating objects, opening jars);	Balance;Lower extremity movement (e.g. gait, mobility);	3	4	4	4		5	5	5	5	5	5	Space;Usability;Price;Inadequate technical support;	Lokomat for example has added features to engage patient into a scenery or allows them to achieve preset task. Able to objectively track the distance covered and the reduction of assist (letting patient to actively perform walking over treadmill) and even offer resistance/difficulty. Once set up: PT will be able to coax verbally patient about his gait, enable therapist to give more feedback as sh…
3	1	26	1	3	3	3	2	5	3	Tactile-based exercises, or discrimination (e.g. discriminating textures or vibration, localization of touch orpressure, exercise focusing on tactile extinction);Object discrimination, or recognition (e.g. active object exploration by touch, recognizing shape, size, and weight);Balance-related training;Functional, task-specific training (e.g. holding a knife and fork, uni-manual or bi-manual task…	2		1	2	2	2	Fugl-Meyer Assessment for Sensation (UL or LL);	Light touch	3	4	3	4	4	2	Cognition;	I never use technology as an assessment tool;	1	1	1	4		4	4	4	4	4	4	Price;Space;Inadequate technical support;Usability;
4	1	47	1	9	1	4	2	5	1	Tactile-based exercises, or discrimination (e.g. discriminating textures or vibration, localization of touch orpressure, exercise focusing on tactile extinction);Thermal-based intervention (sensation of hot and cold);Electrical/magnetic stimulation (e.g. transcutaneous electrical nerve stimulation (TENS), repetitive peripheral magnetic stimulation (RPMS));Movement-based exercises (e.g. repetitive…	1		2	2	3	2		Light touch	4	4	4	3	3	2	Upper extremity movement (e.g. reaching, grasping);Functional activities (e.g. manipulating objects, opening jars);Cognition;Sensation (e.g. tactile, proprioception);	I never use technology as an assessment tool;	3	1	1		Ipad cognitive games	3	3	4	4	3	4	Price;Patient's needs;Inadequate technical support;	Nil
5	1	38	2	9	1	3	2	5	3	Proprioception and kinaesthesia (e.g. joint position sense discrimination, recognizing direction of limb movements);Use of compression (e.g. pneumatic, compressive garment or devices on the affected limb);Thermal-based intervention (sensation of hot and cold);Electrical/magnetic stimulation (e.g. transcutaneous electrical nerve stimulation (TENS), repetitive peripheral magnetic stimulation (RPMS)…	3		4	4	4	3			3	5	5	5	5	4	Sensation (e.g. tactile, proprioception);Balance;Lower extremity movement (e.g. gait, mobility);	Balance;	1	1	3	4	Platform balance	4	4	4	4	4	4	Price;Space;Inadequate technical support;
6	1	27	1	3	1	4	1	3	2	Object discrimination, or recognition (e.g. active object exploration by touch, recognizing shape, size, and weight);Electrical/magnetic stimulation (e.g. transcutaneous electrical nerve stimulation (TENS), repetitive peripheral magnetic stimulation (RPMS));Balance-related training;Movement-based exercises (e.g. repetitive active movements of shoulder flexion/extension, knee flexion/extension);Fu…	2		2	2	3	2	Nottingham Sensory Assessment, including original or revised version;	Light touch	3	4	4	4	4	3	Cognition;Upper extremity movement (e.g. reaching, grasping);Functional activities (e.g. manipulating objects, opening jars);	I never use technology as an assessment tool;	1	1	1	3		4	4	5	5	4	4	Price;Space;Patient's needs;	Nil
7	1	30	1	7	3	3	2	5	1	Movement-based exercises (e.g. repetitive active movements of shoulder flexion/extension, knee flexion/extension);Functional, task-specific training (e.g. holding a knife and fork, uni-manual or bi-manual tasks, walking or gait);Balance-related training;	2		2	2	4	3	Fugl-Meyer Assessment for Sensation (UL or LL);	-	4	4	4	4	4	1	Cognition;	I never use technology as an assessment tool;	1	1	1	5		4	4	4	4	4	4	Price;Usability;Inadequate technical support;	Not sure of there will be functional outcomes, or mainly improvement in the component- based measures
8	1	31	2	8	3	3	2	5	4	Proprioception and kinaesthesia (e.g. joint position sense discrimination, recognizing direction of limb movements);Balance-related training;Functional, task-specific training (e.g. holding a knife and fork, uni-manual or bi-manual tasks, walking or gait);Movement-based exercises (e.g. repetitive active movements of shoulder flexion/extension, knee flexion/extension);	4		2	3	3	2	Bergs Balance Test, Coordination Tests(Finger-Nose, Heel Shin), Modified Barthel Index;	Light touch, position sense	4	4	3	4	4	2	Lower extremity movement (e.g. gait, mobility);	Lower extremity movement (e.g. gait, mobility);	1	4	1	3		4	3	3	4	3	4	Inadequate technical support;Price;Usability;
9	1	43	2	16	1	4	2	3	1	Proprioception and kinaesthesia (e.g. joint position sense discrimination, recognizing direction of limb movements);Tactile-based exercises, or discrimination (e.g. discriminating textures or vibration, localization of touch orpressure, exercise focusing on tactile extinction);Functional, task-specific training (e.g. holding a knife and fork, uni-manual or bi-manual tasks, walking or gait);	4		3	3	4	1		Position sense	4	5	5	5	4	3	Upper extremity movement (e.g. reaching, grasping);Sensation (e.g. tactile, proprioception);Functional activities (e.g. manipulating objects, opening jars);	I never use technology as an assessment tool;	1	1	3	3	Rejoyce for upper limb training by OT.	4	5	5	4	4	5	Price;Usability;Inadequate technical support;
10	2	41	1		3	3	2	5	1	Proprioception and kinaesthesia (e.g. joint position sense discrimination, recognizing direction of limb movements);Thermal-based intervention (sensation of hot and cold);Electrical/magnetic stimulation (e.g. transcutaneous electrical nerve stimulation (TENS), repetitive peripheral magnetic stimulation (RPMS));Balance-related training;Movement-based exercises (e.g. repetitive active movements of …	1		2	3	3	2	Fugl-Meyer Assessment for Sensation (UL or LL);	Stereognosis	4	3	4	4	4	2	Upper extremity movement (e.g. reaching, grasping);Sensation (e.g. tactile, proprioception);	I never use technology as an assessment tool;	1	1	3	3		4	3	4	4	4	4	Price;Space;Inadequate technical support;	nil
11	1	31	1	6	3	3	2	3	1	Tactile-based exercises, or discrimination (e.g. discriminating textures or vibration, localization of touch orpressure, exercise focusing on tactile extinction);Proprioception and kinaesthesia (e.g. joint position sense discrimination, recognizing direction of limb movements);Object discrimination, or recognition (e.g. active object exploration by touch, recognizing shape, size, and weight);Move…	1		2	3	4	1	Fugl-Meyer Assessment for Sensation (UL or LL);	Light touch	4	5	4	5	5	2	Upper extremity movement (e.g. reaching, grasping);	I never use technology as an assessment tool;	3	1	5	5		4	4	4	4	4	5	Price;Space;Inadequate technical support;
12	1	27	2	2	3	3	2	5	4	Proprioception and kinaesthesia (e.g. joint position sense discrimination, recognizing direction of limb movements);Electrical/magnetic stimulation (e.g. transcutaneous electrical nerve stimulation (TENS), repetitive peripheral magnetic stimulation (RPMS));Balance-related training;Movement-based exercises (e.g. repetitive active movements of shoulder flexion/extension, knee flexion/extension);Fun…	4		1	2	4	2		Light touch	4	4	4	4	4	2	Lower extremity movement (e.g. gait, mobility);Balance;	Lower extremity movement (e.g. gait, mobility);Balance;	1	4	1	3		4	4	4	4	4	4	Space;Price;Patient's needs;
13	1	34	1	7	3	3	2	5	3	Tactile-based exercises, or discrimination (e.g. discriminating textures or vibration, localization of touch orpressure, exercise focusing on tactile extinction);Electrical/magnetic stimulation (e.g. transcutaneous electrical nerve stimulation (TENS), repetitive peripheral magnetic stimulation (RPMS));Balance-related training;Movement-based exercises (e.g. repetitive active movements of shoulder …	3		2	1	4	2	Fugl-Meyer Assessment for Sensation (UL or LL);	Light touch	4	4	3	3	3	3	Cognition;Balance;Lower extremity movement (e.g. gait, mobility);Upper extremity movement (e.g. reaching, grasping);	I never use technology as an assessment tool;	1	1	4	3		3	4	4	4	3	4	Space;Price;Patient's needs;
14	1	27	2	4	1	4	1	3	2	Proprioception and kinaesthesia (e.g. joint position sense discrimination, recognizing direction of limb movements);Electrical/magnetic stimulation (e.g. transcutaneous electrical nerve stimulation (TENS), repetitive peripheral magnetic stimulation (RPMS));Balance-related training;Movement-based exercises (e.g. repetitive active movements of shoulder flexion/extension, knee flexion/extension);Fun…	1		1	2	3	2		Position sense	4	4		4	4	4	Lower extremity movement (e.g. gait, mobility);	I never use technology as an assessment tool;	2	4	2	3		5	3	5	4	4	4	Price;Space;
15	2	54	1	30	2	2	2	5	4	Tactile-based exercises, or discrimination (e.g. discriminating textures or vibration, localization of touch orpressure, exercise focusing on tactile extinction);Proprioception and kinaesthesia (e.g. joint position sense discrimination, recognizing direction of limb movements);Object discrimination, or recognition (e.g. active object exploration by touch, recognizing shape, size, and weight);Use …	1		4	3	4	2	Usual documentation in accuracy;	All the above depends on patient	5	5	5	4	4	4	Upper extremity movement (e.g. reaching, grasping);Functional activities (e.g. manipulating objects, opening jars);	Upper extremity movement (e.g. reaching, grasping);	3	2	3			4	4	4	4	3	4	Price;Usability;Patient's needs;
16	1	29	2	4	2	2	2	6	4	Balance-related training;Movement-based exercises (e.g. repetitive active movements of shoulder flexion/extension, knee flexion/extension);Functional, task-specific training (e.g. holding a knife and fork, uni-manual or bi-manual tasks, walking or gait);Object discrimination, or recognition (e.g. active object exploration by touch, recognizing shape, size, and weight);	3		1	1	4	2	Fugl-Meyer Assessment for Sensation (UL or LL);	Light touch	4	5	4	4	4	3	Balance;Lower extremity movement (e.g. gait, mobility);	Balance;	5	5	2	2	GEO， Ekso，	4	4	4	3	4	4	Patient's needs;
17	1	27	2	3	2	2	2	2	1	Balance-related training;Movement-based exercises (e.g. repetitive active movements of shoulder flexion/extension, knee flexion/extension);Functional, task-specific training (e.g. holding a knife and fork, uni-manual or bi-manual tasks, walking or gait);Proprioception and kinaesthesia (e.g. joint position sense discrimination, recognizing direction of limb movements);	1		2	3	4	1	Nil;	Light touch	4	3	4	3	4	1	I never use technology as an intervention;	I never use technology as an assessment tool;	2	2	2	3		3	3	3	3	3	4	Inadequate technical support;Space;Usability;	Nil
18	1	28	2	5	2	2	2	5	4	Movement-based exercises (e.g. repetitive active movements of shoulder flexion/extension, knee flexion/extension);Functional, task-specific training (e.g. holding a knife and fork, uni-manual or bi-manual tasks, walking or gait);Balance-related training;Electrical/magnetic stimulation (e.g. transcutaneous electrical nerve stimulation (TENS), repetitive peripheral magnetic stimulation (RPMS));Ther…	1		2	2	4	3		All of the above	4	4	4	4	4	3	Lower extremity movement (e.g. gait, mobility);	I never use technology as an assessment tool;	2	4	2	3		4	4	4	4	4	4	Space;Usability;Patient's needs;	Nil
19	1	27	2	4	2	2	2	5	3	Proprioception and kinaesthesia (e.g. joint position sense discrimination, recognizing direction of limb movements);Electrical/magnetic stimulation (e.g. transcutaneous electrical nerve stimulation (TENS), repetitive peripheral magnetic stimulation (RPMS));Balance-related training;Movement-based exercises (e.g. repetitive active movements of shoulder flexion/extension, knee flexion/extension);Fun…	1		1	2	3	1	Nil;	Light touch	4	4	3	3	4	4	Balance;Lower extremity movement (e.g. gait, mobility);	I never use technology as an assessment tool;	2	2		2	Balance tutor	3	3	3	3	3	3	Space;Price;Inadequate technical support;	Nil
20	1	28	1	5	2	2	2	5	3	Tactile-based exercises, or discrimination (e.g. discriminating textures or vibration, localization of touch orpressure, exercise focusing on tactile extinction);Object discrimination, or recognition (e.g. active object exploration by touch, recognizing shape, size, and weight);Thermal-based intervention (sensation of hot and cold);Electrical/magnetic stimulation (e.g. transcutaneous electrical n…	1		3	1	4	2		Stereognosis	4	4	5	4	4	3	Cognition;Upper extremity movement (e.g. reaching, grasping);	Cognition;Upper extremity movement (e.g. reaching, grasping);	4	2	2	4		4	3	4	4	4	4	Price;Usability;Inadequate technical support;	Technology needs to be used adjunct to conventional therapy and not in isolation to ensure carryover of skills learnt. Sometimes difficulty in exporting data of measurements/ parameters/ data obtained from the robotics tech used
21	1	26	2	2	3	1	1	2	1	Use of compression (e.g. pneumatic, compressive garment or devices on the affected limb);Electrical/magnetic stimulation (e.g. transcutaneous electrical nerve stimulation (TENS), repetitive peripheral magnetic stimulation (RPMS));Balance-related training;Movement-based exercises (e.g. repetitive active movements of shoulder flexion/extension, knee flexion/extension);Functional, task-specific trai…	1		2	2	4	3	Fugl-Meyer Assessment for Sensation (UL or LL);	Light touch	4	4	4	4	4	2	Lower extremity movement (e.g. gait, mobility);	I never use technology as an assessment tool;	2	4	1	3		3	4	4	3	3	4	Price;Space;Patient's needs;
22	1	26	2	2	3	1	1	2	2	Balance-related training;Movement-based exercises (e.g. repetitive active movements of shoulder flexion/extension, knee flexion/extension);Functional, task-specific training (e.g. holding a knife and fork, uni-manual or bi-manual tasks, walking or gait);	1		2	2	4	2	Nil;	Position sense	4	4	4	4	4	3	Lower extremity movement (e.g. gait, mobility);	I never use technology as an assessment tool;	1	1	1	3		4	4	4	4	4	4	Price;
23	1	30	2	4	3	1	2	5	1	Tactile-based exercises, or discrimination (e.g. discriminating textures or vibration, localization of touch orpressure, exercise focusing on tactile extinction);Proprioception and kinaesthesia (e.g. joint position sense discrimination, recognizing direction of limb movements);Object discrimination, or recognition (e.g. active object exploration by touch, recognizing shape, size, and weight);Ther…	1		1	1	3	3	Fugl-Meyer Assessment for Sensation (UL or LL);	Stereognosis	2	4	2	4	2	4	Lower extremity movement (e.g. gait, mobility);	Lower extremity movement (e.g. gait, mobility);	1	3	2	4	HAL/Esco. We don’t have but will soon trial.	4	4	5	4	4	4	Price;	We don’t focus as much on that due to lesser impact on function compared to motor recovery
24	1	27	2	2	3	1	1	6	2	Proprioception and kinaesthesia (e.g. joint position sense discrimination, recognizing direction of limb movements);Object discrimination, or recognition (e.g. active object exploration by touch, recognizing shape, size, and weight);Electrical/magnetic stimulation (e.g. transcutaneous electrical nerve stimulation (TENS), repetitive peripheral magnetic stimulation (RPMS));Balance-related training;…	1		1	3	4	2	None;	Position sense	4	4	4	4	4	2	Lower extremity movement (e.g. gait, mobility);	I never use technology as an assessment tool;	1	2	1	3	Sara-plus 2-3 times per week	3	3	3	3	3	3	Price;Space;Usability;Patient's needs;Inadequate technical support;
25	1	34	2	8	3	1	1	1	3	Object discrimination, or recognition (e.g. active object exploration by touch, recognizing shape, size, and weight);Electrical/magnetic stimulation (e.g. transcutaneous electrical nerve stimulation (TENS), repetitive peripheral magnetic stimulation (RPMS));Balance-related training;Movement-based exercises (e.g. repetitive active movements of shoulder flexion/extension, knee flexion/extension);Fu…	4		1	2				Light touch	4	4	4	4	5	4	Lower extremity movement (e.g. gait, mobility);Balance;	I never use technology as an assessment tool;	1	1	1	5		5	4	5	4	4	4	Price;
26	1	29	2	3	3	1	2	4	1	Tactile-based exercises, or discrimination (e.g. discriminating textures or vibration, localization of touch orpressure, exercise focusing on tactile extinction);Proprioception and kinaesthesia (e.g. joint position sense discrimination, recognizing direction of limb movements);Balance-related training;Movement-based exercises (e.g. repetitive active movements of shoulder flexion/extension, knee f…	3		2	4	4	2		Light touch	5	5	4	4	3	3	I never use technology as an intervention;	I never use technology as an assessment tool;	1	2	1	3		5	4	5	5	5	5	Price;Space;Usability;
27	2	27	2	0.5	3	1	2	3	1	Tactile-based exercises, or discrimination (e.g. discriminating textures or vibration, localization of touch orpressure, exercise focusing on tactile extinction);Electrical/magnetic stimulation (e.g. transcutaneous electrical nerve stimulation (TENS), repetitive peripheral magnetic stimulation (RPMS));Balance-related training;Movement-based exercises (e.g. repetitive active movements of shoulder …	1		1	1	2	1	Fugl-Meyer Assessment for Sensation (UL or LL);	Light touch	5	5	5	5	5	1	I never use technology as an intervention;	I never use technology as an assessment tool;	1	1	1	4		4	3	3	4	3	3	Price;Usability;Inadequate technical support;
28	1	31	2	2	3	1	1	1	1	Tactile-based exercises, or discrimination (e.g. discriminating textures or vibration, localization of touch orpressure, exercise focusing on tactile extinction);Proprioception and kinaesthesia (e.g. joint position sense discrimination, recognizing direction of limb movements);Electrical/magnetic stimulation (e.g. transcutaneous electrical nerve stimulation (TENS), repetitive peripheral magnetic …	1		4	4	4	2		Position sense	5	5	5	4	4	2	Lower extremity movement (e.g. gait, mobility);Balance;	I never use technology as an assessment tool;	1	2	3	3		4	4	3	4	4	5	Price;Space;
29	1	30	2	6	3	1	1	1	4	Balance-related training;Movement-based exercises (e.g. repetitive active movements of shoulder flexion/extension, knee flexion/extension);Functional, task-specific training (e.g. holding a knife and fork, uni-manual or bi-manual tasks, walking or gait);	4		4	3	4	3		Light touch	5	5	5	5	4	2	Lower extremity movement (e.g. gait, mobility);	I never use technology as an assessment tool;	1	3	1	4		4	4	4	4	4	4	Price;
30	1	30	2	6	3	1	1	1	3	Tactile-based exercises, or discrimination (e.g. discriminating textures or vibration, localization of touch orpressure, exercise focusing on tactile extinction);Proprioception and kinaesthesia (e.g. joint position sense discrimination, recognizing direction of limb movements);Object discrimination, or recognition (e.g. active object exploration by touch, recognizing shape, size, and weight);Elec…	3		3	4	4	3	Rivermead Assessment of Somatosensory Performance;Fugl-Meyer Assessment for Sensation (UL or LL);	Position sense	4	5	3	4	4	4	Lower extremity movement (e.g. gait, mobility);Balance;	Lower extremity movement (e.g. gait, mobility);Balance;	4	3	3	5		5	5	5	4	4	4	Price;
31	1	27	2	3	3	1	1	1	3	Proprioception and kinaesthesia (e.g. joint position sense discrimination, recognizing direction of limb movements);Movement-based exercises (e.g. repetitive active movements of shoulder flexion/extension, knee flexion/extension);Functional, task-specific training (e.g. holding a knife and fork, uni-manual or bi-manual tasks, walking or gait);Electrical/magnetic stimulation (e.g. transcutaneous e…	4		2	3	4	3	NA ;	Sensory extinction	5		5	3	3	3	Sensation (e.g. tactile, proprioception);Lower extremity movement (e.g. gait, mobility);Balance;	I never use technology as an assessment tool;	1	2	2	4	Sara plus Arjo walker Tilt table	4	4	4	3	3	5	Price;Space;Usability;
32	1	30	2	8	3	1	1	1	3	Proprioception and kinaesthesia (e.g. joint position sense discrimination, recognizing direction of limb movements);Electrical/magnetic stimulation (e.g. transcutaneous electrical nerve stimulation (TENS), repetitive peripheral magnetic stimulation (RPMS));Balance-related training;Movement-based exercises (e.g. repetitive active movements of shoulder flexion/extension, knee flexion/extension);Fun…	4		2	3	4	4	Rivermead Assessment of Somatosensory Performance;Fugl-Meyer Assessment for Sensation (UL or LL);	Position sense	3		4	4	4	4	Balance;Lower extremity movement (e.g. gait, mobility);	Lower extremity movement (e.g. gait, mobility);Balance;Sensation (e.g. tactile, proprioception);	4	3	3	5		5	5	5	5	5	5	Price;
33	1	33	2	1	1	1	1	3	1	Balance-related training;Movement-based exercises (e.g. repetitive active movements of shoulder flexion/extension, knee flexion/extension);Functional, task-specific training (e.g. holding a knife and fork, uni-manual or bi-manual tasks, walking or gait);Tactile-based exercises, or discrimination (e.g. discriminating textures or vibration, localization of touch orpressure, exercise focusing on tac…	1		3	3	4	1		Position sense	4	4	4	4	4	1	I never use technology as an intervention;	I never use technology as an assessment tool;	1	1	1	1		5	5	5	5	5	5	Price;Usability;
34	1	34	2	11	1	1	2		1	Tactile-based exercises, or discrimination (e.g. discriminating textures or vibration, localization of touch orpressure, exercise focusing on tactile extinction);Balance-related training;Movement-based exercises (e.g. repetitive active movements of shoulder flexion/extension, knee flexion/extension);Functional, task-specific training (e.g. holding a knife and fork, uni-manual or bi-manual tasks, …	2		2	2	2	2	nil;	Light touch	4	5	5	5	5	1	I never use technology as an intervention;	I never use technology as an assessment tool;	1	1	1	2		4	4	5	4	4	5	Price;Space;Usability;Inadequate technical support;	-
35	1	26	2	2	1	1	2	1	2	Tactile-based exercises, or discrimination (e.g. discriminating textures or vibration, localization of touch orpressure, exercise focusing on tactile extinction);Proprioception and kinaesthesia (e.g. joint position sense discrimination, recognizing direction of limb movements);Electrical/magnetic stimulation (e.g. transcutaneous electrical nerve stimulation (TENS), repetitive peripheral magnetic …	2		3	3	4	2		Sensory extinction	4	4	4	4	4	1	I never use technology as an intervention;	I never use technology as an assessment tool;	1	1	2	3		4	4	4	4	4	4	Price;Space;Inadequate technical support;
36	1	33	2	1	1	1	2	4	1	Proprioception and kinaesthesia (e.g. joint position sense discrimination, recognizing direction of limb movements);Balance-related training;Movement-based exercises (e.g. repetitive active movements of shoulder flexion/extension, knee flexion/extension);Functional, task-specific training (e.g. holding a knife and fork, uni-manual or bi-manual tasks, walking or gait);	1		1	1	1	1	Nil;	Position sense	4	4	4	4	4	1	I never use technology as an intervention;	I never use technology as an assessment tool;	1	2	2	3		4	4	4	4	4	4	Price;Inadequate technical support;Usability;Patient's needs;	Nil
37	2	35	2	10	1	1	1	2	4	Use of compression (e.g. pneumatic, compressive garment or devices on the affected limb);Balance-related training;Functional, task-specific training (e.g. holding a knife and fork, uni-manual or bi-manual tasks, walking or gait);	4		1	1	4	1	nil standardise somatosensory assessment ;	Light touch	3	3	3	4	4	4	Lower extremity movement (e.g. gait, mobility);Balance;	I never use technology as an assessment tool;		4		5		4	4	4	4	4	5	Patient's needs;Space;Price;Usability;
38	1	27	2	3	1	1	2	6	1	Tactile-based exercises, or discrimination (e.g. discriminating textures or vibration, localization of touch orpressure, exercise focusing on tactile extinction);Functional, task-specific training (e.g. holding a knife and fork, uni-manual or bi-manual tasks, walking or gait);Movement-based exercises (e.g. repetitive active movements of shoulder flexion/extension, knee flexion/extension);Balance-…	1		2	2	2	2	no standard assessment used;	Sensory extinction	5	5	5	5	5	1	Functional activities (e.g. manipulating objects, opening jars);	I never use technology as an assessment tool;	1	1	1	3		5	4	5	4	5	5	Price;Space;
39	1	24	2	1.25	1	1	1	1	1	Balance-related training;Movement-based exercises (e.g. repetitive active movements of shoulder flexion/extension, knee flexion/extension);Functional, task-specific training (e.g. holding a knife and fork, uni-manual or bi-manual tasks, walking or gait);	1		2	2	4	2		light touch, pain, position sense, sensory extinction	4	3	3	4	4	1	I never use technology as an intervention;	I never use technology as an assessment tool;	1	1	1	2		5	3	5	5	4	4	Price;Space;Inadequate technical support;Usability;
40	1	37	2	6	1	1	2	5	4	Balance-related training;Movement-based exercises (e.g. repetitive active movements of shoulder flexion/extension, knee flexion/extension);Functional, task-specific training (e.g. holding a knife and fork, uni-manual or bi-manual tasks, walking or gait);Tactile-based exercises, or discrimination (e.g. discriminating textures or vibration, localization of touch orpressure, exercise focusing on tac…	3		2	1	3	2	Fugl-Meyer Assessment for Sensation (UL or LL);	Light touch	3	4	4	4	4	4	Sensation (e.g. tactile, proprioception);Lower extremity movement (e.g. gait, mobility);Balance;Functional activities (e.g. manipulating objects, opening jars);	Lower extremity movement (e.g. gait, mobility);Balance;Functional activities (e.g. manipulating objects, opening jars);	2	4	2	3		4	4	4	3	3	4	Price;Patient's needs;Usability;
41	1	32	2	5	1	1	1	2	2	Tactile-based exercises, or discrimination (e.g. discriminating textures or vibration, localization of touch orpressure, exercise focusing on tactile extinction);Proprioception and kinaesthesia (e.g. joint position sense discrimination, recognizing direction of limb movements);Electrical/magnetic stimulation (e.g. transcutaneous electrical nerve stimulation (TENS), repetitive peripheral magnetic …	1		2	2	4	4		All of the above except stereognosis	4	3	3	4	4	3	Lower extremity movement (e.g. gait, mobility);	I never use technology as an assessment tool;		4	4	5		5	4	5	4	3	4	Price;Space;Usability;Patient's needs;	Personally I do not use technology for somatosensory retraining, as I do not know much about what options there are.
42	2	48	2	15	1	1	2	6	3	Balance-related training;Movement-based exercises (e.g. repetitive active movements of shoulder flexion/extension, knee flexion/extension);Functional, task-specific training (e.g. holding a knife and fork, uni-manual or bi-manual tasks, walking or gait);	1		2	3	4	2		Weight bearing awareness	4	4	4	4	4	4	Lower extremity movement (e.g. gait, mobility);Balance;Functional activities (e.g. manipulating objects, opening jars);			4	2	3		4	4	4	3	3	4	Price;Space;Usability;
43	1	26	2	1	1	1	1	2	4	Movement-based exercises (e.g. repetitive active movements of shoulder flexion/extension, knee flexion/extension);Functional, task-specific training (e.g. holding a knife and fork, uni-manual or bi-manual tasks, walking or gait);	3		2	3	3	2		Light touch	4	4	4	4	4	2	Lower extremity movement (e.g. gait, mobility);	I never use technology as an assessment tool;				4		5	4	5	4	4	4	Price;
44	1	37	1	13	1	1	1	5	1	Functional, task-specific training (e.g. holding a knife and fork, uni-manual or bi-manual tasks, walking or gait);Movement-based exercises (e.g. repetitive active movements of shoulder flexion/extension, knee flexion/extension);Balance-related training;Proprioception and kinaesthesia (e.g. joint position sense discrimination, recognizing direction of limb movements);Electrical/magnetic stimulati…	3		1	3	4	4	None;	Its a combination the above options: Light touch, pressure, pain, position sense, sensory extinction	4	4	4	3	4	4	Cognition;Upper extremity movement (e.g. reaching, grasping);Balance;	I never use technology as an assessment tool;	4	2	4	5	Cognitive apps; X-sensor pressure mapping	4	4	3	3	3	4	Usability;Price;Inadequate technical support;	It is difficult to answer Q22 as it is not so straight forward...whether a particular robotic technology would be useful/beneficial depends on its interface with end user, ease of use by both patients and clinicians, comfort, etc. As an assessment device, what I find is that what would be useful is for the generated data to be easily interpreted and inform clinical decisions or progression (quite…
45	1	29	2	6	1	1	1	2	1	Use of compression (e.g. pneumatic, compressive garment or devices on the affected limb);Electrical/magnetic stimulation (e.g. transcutaneous electrical nerve stimulation (TENS), repetitive peripheral magnetic stimulation (RPMS));Balance-related training;Movement-based exercises (e.g. repetitive active movements of shoulder flexion/extension, knee flexion/extension);Functional, task-specific trai…	1		2	2	4	4	Fugl-Meyer Assessment for Sensation (UL or LL);	All of the above except pressure	4	5	4	3	4	3	Balance;Functional activities (e.g. manipulating objects, opening jars);Lower extremity movement (e.g. gait, mobility);	I never use technology as an assessment tool;	2	5	2	4	Exoskeleton	5	3	4	4	3	4	Price;Space;Usability;Patient's needs;Inadequate technical support;
46	2	39	2	14	1	1	2	5	4	Balance-related training;Movement-based exercises (e.g. repetitive active movements of shoulder flexion/extension, knee flexion/extension);Functional, task-specific training (e.g. holding a knife and fork, uni-manual or bi-manual tasks, walking or gait);	1		1	2	4	2	Non standardised tests;	Light touch	5	5	5	5	5	4	Lower extremity movement (e.g. gait, mobility);Balance;	Lower extremity movement (e.g. gait, mobility);	1	5	2	3		5	5	5	5	5		Price;Space;
47	1	28	1	4	1	3	2	3	2	Proprioception and kinaesthesia (e.g. joint position sense discrimination, recognizing direction of limb movements);Movement-based exercises (e.g. repetitive active movements of shoulder flexion/extension, knee flexion/extension);Functional, task-specific training (e.g. holding a knife and fork, uni-manual or bi-manual tasks, walking or gait);	3		2	3	3		Fugl-Meyer Assessment for Sensation (UL or LL);	Pain	4	5	3	4	4	3	Upper extremity movement (e.g. reaching, grasping);Cognition;	Upper extremity movement (e.g. reaching, grasping);	4	2	4	4		4	4	5	4	3	5	Patient's needs;Usability;Inadequate technical support;
48	1	45	1	10	1	1	1	2	1	Tactile-based exercises, or discrimination (e.g. discriminating textures or vibration, localization of touch orpressure, exercise focusing on tactile extinction);Object discrimination, or recognition (e.g. active object exploration by touch, recognizing shape, size, and weight);Balance-related training;Movement-based exercises (e.g. repetitive active movements of shoulder flexion/extension, knee …	2		2	2	4	2	Non standardised assessment;	Light touch	5	5	5	3	3	3	Upper extremity movement (e.g. reaching, grasping);Sensation (e.g. tactile, proprioception);	I never use technology as an assessment tool;	3	2	2	4		3	4	4	4	3	4	Price;Space;Usability;
49	1	29	1	6	1	1	1	4	2	Tactile-based exercises, or discrimination (e.g. discriminating textures or vibration, localization of touch orpressure, exercise focusing on tactile extinction);Use of compression (e.g. pneumatic, compressive garment or devices on the affected limb);Balance-related training;Movement-based exercises (e.g. repetitive active movements of shoulder flexion/extension, knee flexion/extension);Functiona…	2		3	3	4	3	Fugl-Meyer Assessment for Sensation (UL or LL);	Position sense	4	4	4	4	4	4	Cognition;Upper extremity movement (e.g. reaching, grasping);Functional activities (e.g. manipulating objects, opening jars);Balance;	Cognition;	4	2	4	5		4	3	4	4	4	4	Price;Space;Usability;
50	1	36	1	12.5	1	1	2	5	3	Tactile-based exercises, or discrimination (e.g. discriminating textures or vibration, localization of touch orpressure, exercise focusing on tactile extinction);Proprioception and kinaesthesia (e.g. joint position sense discrimination, recognizing direction of limb movements);Object discrimination, or recognition (e.g. active object exploration by touch, recognizing shape, size, and weight);Ther…	4		3	3	4	4	Nottingham Sensory Assessment, including original or revised version;	All of the above	4	4	4	4	4	4	Upper extremity movement (e.g. reaching, grasping);Cognition;Balance;	I never use technology as an assessment tool;	5	2	4	5		5	3	5	5	4	5	Space;
51	2	45	1	19	1	3	1	1	3	Proprioception and kinaesthesia (e.g. joint position sense discrimination, recognizing direction of limb movements);Electrical/magnetic stimulation (e.g. transcutaneous electrical nerve stimulation (TENS), repetitive peripheral magnetic stimulation (RPMS));Movement-based exercises (e.g. repetitive active movements of shoulder flexion/extension, knee flexion/extension);Functional, task-specific tr…	1		2	3	4	4	Rarely ;	Proprioception, stereognosis, extinction, light touch	4	4	4	3		4	Upper extremity movement (e.g. reaching, grasping);Lower extremity movement (e.g. gait, mobility);Balance;Functional activities (e.g. manipulating objects, opening jars);	I never use technology as an assessment tool;	4	1	4	5	1. Electrical stimulation with Biofeedback such neuromove 2. Dynavision 3. Momo arm support 4. Hand tutor 5. Silver fit 6. Jintronics	4	4	4	4	4	4	Price;Patient's needs;Inadequate technical support;Space;Usability;	Most robotic devices are looking at / treating impairment / component during their inpatient stay, while that’s their golden recovery window, it is important to look beyond impairment and focus on participation, active living and self management for chronic illness. It can not be the focus but to have a balance between this 2.
52	1	36	1	5.5	1	1	1	2	1	Tactile-based exercises, or discrimination (e.g. discriminating textures or vibration, localization of touch orpressure, exercise focusing on tactile extinction);Proprioception and kinaesthesia (e.g. joint position sense discrimination, recognizing direction of limb movements);Object discrimination, or recognition (e.g. active object exploration by touch, recognizing shape, size, and weight);Move…	2		2	2	3	3	Rivermead Assessment of Somatosensory Performance;Fugl-Meyer Assessment for Sensation (UL or LL);	Position sense	4	4	4	4	4	4	Upper extremity movement (e.g. reaching, grasping);Balance;Functional activities (e.g. manipulating objects, opening jars);Cognition;	Cognition;Upper extremity movement (e.g. reaching, grasping);Functional activities (e.g. manipulating objects, opening jars);	3	1	4	5		5	5	5	3	3	5	Space;Patient's needs;Price;Usability;Inadequate technical support;
53	1	27	1	2	1	3	1	4	1	Proprioception and kinaesthesia (e.g. joint position sense discrimination, recognizing direction of limb movements);Electrical/magnetic stimulation (e.g. transcutaneous electrical nerve stimulation (TENS), repetitive peripheral magnetic stimulation (RPMS));Balance-related training;Movement-based exercises (e.g. repetitive active movements of shoulder flexion/extension, knee flexion/extension);Fun…	2		3	3	4	4	Fugl-Meyer Assessment for Sensation (UL or LL);	Light touch	4	4	4	3	3	3	Upper extremity movement (e.g. reaching, grasping);	Upper extremity movement (e.g. reaching, grasping);	3	2	4	5		3	3	4	4	3	4	Space;Price;Usability;	No
54	2	33	1	4	1	1	1	2	4	Proprioception and kinaesthesia (e.g. joint position sense discrimination, recognizing direction of limb movements);Electrical/magnetic stimulation (e.g. transcutaneous electrical nerve stimulation (TENS), repetitive peripheral magnetic stimulation (RPMS));Movement-based exercises (e.g. repetitive active movements of shoulder flexion/extension, knee flexion/extension);Functional, task-specific tr…	2		3	4	3	4	Nottingham Sensory Assessment, including original or revised version;	Light touch	5	4	4	4	3	4	Upper extremity movement (e.g. reaching, grasping);Functional activities (e.g. manipulating objects, opening jars);Cognition;	Functional activities (e.g. manipulating objects, opening jars);Cognition;	3	5	3	5	Use of iPad and apps readily available (sometimes) Using of desktop/laptop for typing (sometimes)	4	3	4	3	4	4	Price;Space;Usability;Patient's needs;Inadequate technical support;	Time required for set up when using the equipment (lesser time/easier set up is always preferred) The sensitivity of equipment is somatosensory retraining
55	1	34	1	9	1	1	1	2	4	Object discrimination, or recognition (e.g. active object exploration by touch, recognizing shape, size, and weight);Electrical/magnetic stimulation (e.g. transcutaneous electrical nerve stimulation (TENS), repetitive peripheral magnetic stimulation (RPMS));Movement-based exercises (e.g. repetitive active movements of shoulder flexion/extension, knee flexion/extension);Functional, task-specific t…	1		1	2	4	2	Nottingham Sensory Assessment, including original or revised version;	Sensory extinction	3	3	3	4	4	4	Cognition;Upper extremity movement (e.g. reaching, grasping);	I never use technology as an assessment tool;	4	1	3	5		4	4	4	3	4	4	Price;Space;Inadequate technical support;
56	1	27	1	1.5	1	1	1	4	2	Tactile-based exercises, or discrimination (e.g. discriminating textures or vibration, localization of touch orpressure, exercise focusing on tactile extinction);Object discrimination, or recognition (e.g. active object exploration by touch, recognizing shape, size, and weight);Use of compression (e.g. pneumatic, compressive garment or devices on the affected limb);Electrical/magnetic stimulation…	2		3	2	4	3	Fugl-Meyer Assessment for Sensation (UL or LL);	Light touch	3	3	3	4	4	2	Cognition;Functional activities (e.g. manipulating objects, opening jars);	Cognition;Functional activities (e.g. manipulating objects, opening jars);			4	4		4	4	4	5	3	4	Usability;Inadequate technical support;
57	2	27	1	0.5	1	3	1	2	4	Use of compression (e.g. pneumatic, compressive garment or devices on the affected limb);Balance-related training;Movement-based exercises (e.g. repetitive active movements of shoulder flexion/extension, knee flexion/extension);Functional, task-specific training (e.g. holding a knife and fork, uni-manual or bi-manual tasks, walking or gait);	2		4	3	4	3	Fugl-Meyer Assessment for Sensation (UL or LL);	Pressure	3	4	4	4	4	2	I never use technology as an intervention;	I never use technology as an assessment tool;	2	2	3	4		3	3	4	4	3	4	Price;Usability;Inadequate technical support;
58	1	45	1	23	1	1	1	2	4	Object discrimination, or recognition (e.g. active object exploration by touch, recognizing shape, size, and weight);Balance-related training;Movement-based exercises (e.g. repetitive active movements of shoulder flexion/extension, knee flexion/extension);Functional, task-specific training (e.g. holding a knife and fork, uni-manual or bi-manual tasks, walking or gait);	4		2	4	4	3	Nottingham Sensory Assessment, including original or revised version;	Light touch	3	3	2	3	3	4	Cognition;Upper extremity movement (e.g. reaching, grasping);Balance;Functional activities (e.g. manipulating objects, opening jars);	I never use technology as an assessment tool;	4	2	3	5	Sliverfeat	2	2	4	3	2	3	Price;Space;Usability;Patient's needs;Inadequate technical support;	All the training must look beyond the impairment. Patient will sometimes need to learn how to use their limbs despite the sensory loss.
59	2	36	1	8	1	1	1	2	4	Proprioception and kinaesthesia (e.g. joint position sense discrimination, recognizing direction of limb movements);Tactile-based exercises, or discrimination (e.g. discriminating textures or vibration, localization of touch orpressure, exercise focusing on tactile extinction);Electrical/magnetic stimulation (e.g. transcutaneous electrical nerve stimulation (TENS), repetitive peripheral magnetic …	2		2	3	4	4		Position sense	4	4	5	4	5	4	Upper extremity movement (e.g. reaching, grasping);Functional activities (e.g. manipulating objects, opening jars);	Upper extremity movement (e.g. reaching, grasping);	4	2	3	5		4	3	5	4	4	5	Price;Space;Inadequate technical support;
60	1	23	1	0.5	1	3	1	2	4	Proprioception and kinaesthesia (e.g. joint position sense discrimination, recognizing direction of limb movements);Electrical/magnetic stimulation (e.g. transcutaneous electrical nerve stimulation (TENS), repetitive peripheral magnetic stimulation (RPMS));Balance-related training;Movement-based exercises (e.g. repetitive active movements of shoulder flexion/extension, knee flexion/extension);Fun…	3		2	3	4	4		Most of the above	4	4	4	3	3	2	Upper extremity movement (e.g. reaching, grasping);Lower extremity movement (e.g. gait, mobility);Balance;	I never use technology as an assessment tool;	3		4	5		3	3	3	4	4	4	Price;Space;Usability;Patient's needs;Inadequate technical support;
61	1	25	1	0.25	1	3	1	2	4	Electrical/magnetic stimulation (e.g. transcutaneous electrical nerve stimulation (TENS), repetitive peripheral magnetic stimulation (RPMS));Balance-related training;Functional, task-specific training (e.g. holding a knife and fork, uni-manual or bi-manual tasks, walking or gait);Tactile-based exercises, or discrimination (e.g. discriminating textures or vibration, localization of touch orpressur…	2		1	3	3	3	Non-standardised assessments;	All the above	4	4	4	4	5	1	I never use technology as an intervention;	I never use technology as an assessment tool;	2	2	2	4		4	4	5	4	3	4	Patient's needs;Usability;Space;Price;	Nil
62	2	41	1	16	1	1	1	2	2	Electrical/magnetic stimulation (e.g. transcutaneous electrical nerve stimulation (TENS), repetitive peripheral magnetic stimulation (RPMS));Balance-related training;Functional, task-specific training (e.g. holding a knife and fork, uni-manual or bi-manual tasks, walking or gait);Proprioception and kinaesthesia (e.g. joint position sense discrimination, recognizing direction of limb movements);Ob…	4		1	3	4	4	Fugl-Meyer Assessment for Sensation (UL or LL);	Position sense	4	4	4	4	3	4	Upper extremity movement (e.g. reaching, grasping);	I never use technology as an assessment tool;	4	1	3	5		3	3	3	3	3	3	Price;Space;Usability;Patient's needs;Inadequate technical support;
63	1	41	1	18	1	1	2	5	4	Electrical/magnetic stimulation (e.g. transcutaneous electrical nerve stimulation (TENS), repetitive peripheral magnetic stimulation (RPMS));Movement-based exercises (e.g. repetitive active movements of shoulder flexion/extension, knee flexion/extension);Functional, task-specific training (e.g. holding a knife and fork, uni-manual or bi-manual tasks, walking or gait);Object discrimination, or rec…	1		2	2	4	2	Fugl-Meyer Assessment for Sensation (UL or LL);	Position sense	4	4	3	4	4	4	Upper extremity movement (e.g. reaching, grasping);Cognition;Functional activities (e.g. manipulating objects, opening jars);Sensation (e.g. tactile, proprioception);	Upper extremity movement (e.g. reaching, grasping);	5			3	Dynavision - visual training and partly arm robotics	4	3	4	4	4	4	Price;Space;Usability;	Nil
64	1	26	1	2	1	1	1	1	1	Proprioception and kinaesthesia (e.g. joint position sense discrimination, recognizing direction of limb movements);Object discrimination, or recognition (e.g. active object exploration by touch, recognizing shape, size, and weight);Balance-related training;Movement-based exercises (e.g. repetitive active movements of shoulder flexion/extension, knee flexion/extension);Functional, task-specific t…	4		2	3	4	3	Fugl-Meyer Assessment for Sensation (UL or LL);	position sense, stereognosis	4	4	4	4	3	2	Cognition;Upper extremity movement (e.g. reaching, grasping);Functional activities (e.g. manipulating objects, opening jars);	I never use technology as an assessment tool;	3	1	3	3		4	4	4	4	4	4	Price;Space;Usability;Inadequate technical support;
65	1		1	8	1	1	1	2	1	Proprioception and kinaesthesia (e.g. joint position sense discrimination, recognizing direction of limb movements);Object discrimination, or recognition (e.g. active object exploration by touch, recognizing shape, size, and weight);Balance-related training;Movement-based exercises (e.g. repetitive active movements of shoulder flexion/extension, knee flexion/extension);Functional, task-specific t…	4		1	4	4	1	Fugl-Meyer Assessment for Sensation (UL or LL);	Light touch	5	5	4	4	4	4	Cognition;Upper extremity movement (e.g. reaching, grasping);Lower extremity movement (e.g. gait, mobility);Balance;	I never use technology as an assessment tool;	2	2	4	5		4	4	4	4	4	4	Price;Usability;Inadequate technical support;Space;	NA
66	1	37	1	7	1	1	1	2	2	Proprioception and kinaesthesia (e.g. joint position sense discrimination, recognizing direction of limb movements);Object discrimination, or recognition (e.g. active object exploration by touch, recognizing shape, size, and weight);Use of compression (e.g. pneumatic, compressive garment or devices on the affected limb);Balance-related training;Movement-based exercises (e.g. repetitive active mov…	3		4	4	4	2	Fugl-Meyer Assessment for Sensation (UL or LL);	Light touch	3	3	3	3	4	4	Upper extremity movement (e.g. reaching, grasping);Functional activities (e.g. manipulating objects, opening jars);Cognition;Sensation (e.g. tactile, proprioception);Balance;	Upper extremity movement (e.g. reaching, grasping);	3	3	4	4		3	3	3	3	3	3	Patient's needs;
67	1	28	1	1	1	1	1	2	3	Proprioception and kinaesthesia (e.g. joint position sense discrimination, recognizing direction of limb movements);Object discrimination, or recognition (e.g. active object exploration by touch, recognizing shape, size, and weight);Electrical/magnetic stimulation (e.g. transcutaneous electrical nerve stimulation (TENS), repetitive peripheral magnetic stimulation (RPMS));Movement-based exercises …	2		2	4	4	4		Position sense	4	4	3	4	4	1	Upper extremity movement (e.g. reaching, grasping);Cognition;	I never use technology as an assessment tool;	2	3	3	5		4	4	5	4	4	4	Price;Usability;
68	2	27	1	1	1	1	1	2	4	Object discrimination, or recognition (e.g. active object exploration by touch, recognizing shape, size, and weight);Electrical/magnetic stimulation (e.g. transcutaneous electrical nerve stimulation (TENS), repetitive peripheral magnetic stimulation (RPMS));Balance-related training;Movement-based exercises (e.g. repetitive active movements of shoulder flexion/extension, knee flexion/extension);Fu…	4		2	3	4	2		Sensory extinction	4	4	4	4	3	2	Cognition;	I never use technology as an assessment tool;	4	2	2	4		4	4	5	5	4	4	Price;Space;Usability;Inadequate technical support;
69	1	35	2	12	2	1	1	4	4	Proprioception and kinaesthesia (e.g. joint position sense discrimination, recognizing direction of limb movements);Electrical/magnetic stimulation (e.g. transcutaneous electrical nerve stimulation (TENS), repetitive peripheral magnetic stimulation (RPMS));Balance-related training;Movement-based exercises (e.g. repetitive active movements of shoulder flexion/extension, knee flexion/extension);Fun…	2		2	4	4	3	Non-standardized tests;	Light touch;Pain;Position sense;Sensory extinction;Stereognosis;	4	4	4	4	4	4	Lower extremity movement (e.g. gait, mobility);	Lower extremity movement (e.g. gait, mobility);	1	4	3	4		4	4	4	4	4	4	Price;Space;Usability (ease of use);Patient's needs;
70	1	30	2	5	2	1	1	1	2	Electrical/magnetic stimulation (e.g. transcutaneous electrical nerve stimulation (TENS), repetitive peripheral magnetic stimulation (RPMS));Balance-related training;Movement-based exercises (e.g. repetitive active movements of shoulder flexion/extension, knee flexion/extension);Functional, task-specific training (e.g. holding a knife and fork, uni-manual or bi-manual tasks, walking or gait);	3		2	3	4	2	Non-standardized tests;	Light touch;Position sense;Pain;Sensory extinction;	4	4	4	4	4	4	Lower extremity movement (e.g. gait, mobility);Upper extremity movement (e.g. reaching, grasping);	I never use technology as an assessment tool;	3	3	2	3		3	2	3	4	3	4	Price;Space;Usability (ease of use);
71	1	29	1	5	2	1	1	1	3	Proprioception and kinaesthesia (e.g. joint position sense discrimination, recognizing direction of limb movements);Object discrimination, or recognition (e.g. active object exploration by touch, recognizing shape, size, and weight);Electrical/magnetic stimulation (e.g. transcutaneous electrical nerve stimulation (TENS), repetitive peripheral magnetic stimulation (RPMS));Balance-related training;…	3		2	3	4	2	Semmes-Weinstein Monofilament (SWM) Test;Non-standardized tests;	Light touch;Position sense;Pressure;	4	4	3	4	4	3	Upper extremity movement (e.g. reaching, grasping);Cognition;	I never use technology as an assessment tool;	2		2	3		3	2	3	2	3	4	Space;Usability (ease of use);Patient's needs;Inadequate technical support (e.g., training etc.);
72	1	34	1	9	2	1	1	1	2	Proprioception and kinaesthesia (e.g. joint position sense discrimination, recognizing direction of limb movements);Object discrimination, or recognition (e.g. active object exploration by touch, recognizing shape, size, and weight);Tactile-based exercises, or discrimination (e.g. discriminating textures or vibration, localization of touch orpressure, exercise focusing on tactile extinction);Bala…	3		3	3	4	2	Non-standardized tests;Semmes-Weinstein Monofilament (SWM) Test;	Pressure;Pain;Position sense;Stereognosis;Light touch;	4	5	4	4	4	4	Cognition;Upper extremity movement (e.g. reaching, grasping);Balance;	Cognition;Upper extremity movement (e.g. reaching, grasping);Balance;	2	1	3	2		4	3	4	4	4	4	Price;Space;Usability (ease of use);Inadequate technical support (e.g., training etc.);Patient's needs;	Nil
73	1	29	2	5	2	1	1	1	2	Electrical/magnetic stimulation (e.g. transcutaneous electrical nerve stimulation (TENS), repetitive peripheral magnetic stimulation (RPMS));Balance-related training;Movement-based exercises (e.g. repetitive active movements of shoulder flexion/extension, knee flexion/extension);Functional, task-specific training (e.g. holding a knife and fork, uni-manual or bi-manual tasks, walking or gait);	3		3				Non-standardized tests;	Light touch;Position sense;	3	4	4	4	4	3	Lower extremity movement (e.g. gait, mobility);Upper extremity movement (e.g. reaching, grasping);	I never use technology as an assessment tool;	2	2	1	3		3	3	3	3	3	3	Price;Space;Usability (ease of use);Patient's needs;Inadequate technical support (e.g., training etc.);
74	1	31	2	5	2	1	1	1	4	Tactile-based exercises, or discrimination (e.g. discriminating textures or vibration, localization of touch orpressure, exercise focusing on tactile extinction);Proprioception and kinaesthesia (e.g. joint position sense discrimination, recognizing direction of limb movements);Object discrimination, or recognition (e.g. active object exploration by touch, recognizing shape, size, and weight);Elec…	3		4	4	4	3	Fugl-Meyer Assessment for Sensation (UL or LL);Non-standardized tests;	Light touch;Pressure;Pain;Position sense;	5	5	4	3	4	4	Balance;Functional activities (e.g. manipulating objects, opening jars);Lower extremity movement (e.g. gait, mobility);	I never use technology as an assessment tool;	1	3	2	4		4	4	5	4	4	4	Price;Usability (ease of use);
75	1	36	2	6	2	1	1	5	1	Tactile-based exercises, or discrimination (e.g. discriminating textures or vibration, localization of touch orpressure, exercise focusing on tactile extinction);Proprioception and kinaesthesia (e.g. joint position sense discrimination, recognizing direction of limb movements);Object discrimination, or recognition (e.g. active object exploration by touch, recognizing shape, size, and weight);Bala…	3		4	4	4	2	Non-standardized tests;	Light touch;Position sense;Sensory extinction;	4	4	4	4	4	3	Lower extremity movement (e.g. gait, mobility);Balance;	I never use technology as an assessment tool;	2	2	1	3		3	3	2	3	3	4	Price;Space;Usability (ease of use);Patient's needs;Inadequate technical support (e.g., training etc.);
76	1	28	2	5	2	1	1	6	2	Tactile-based exercises, or discrimination (e.g. discriminating textures or vibration, localization of touch orpressure, exercise focusing on tactile extinction);Proprioception and kinaesthesia (e.g. joint position sense discrimination, recognizing direction of limb movements);Object discrimination, or recognition (e.g. active object exploration by touch, recognizing shape, size, and weight);Use …	2		3	3	4	3	Fugl-Meyer Assessment for Sensation (UL or LL);Non-standardized tests;	Light touch;Pressure;Pain;Position sense;	4	4	4	4	4	3	Lower extremity movement (e.g. gait, mobility);Balance;	I never use technology as an assessment tool;	4	5		5		4	4	5	5	4	4	Price;Usability (ease of use);Space;Inadequate technical support (e.g., training etc.);
77	1	40	1	20	2	1	1	4	3	Proprioception and kinaesthesia (e.g. joint position sense discrimination, recognizing direction of limb movements);Functional, task-specific training (e.g. holding a knife and fork, uni-manual or bi-manual tasks, walking or gait);	2		3		4		Semmes-Weinstein Monofilament (SWM) Test;	Light touch;Position sense;Sensory extinction;	4		4	4	4	4	Upper extremity movement (e.g. reaching, grasping);Functional activities (e.g. manipulating objects, opening jars);Cognition;	I never use technology as an assessment tool;	3		3			4	4	4	4	4	4	Space;Usability (ease of use);Inadequate technical support (e.g., training etc.);Price;Patient's needs;
78	1	31	1	3	2	1	1	4	1	Proprioception and kinaesthesia (e.g. joint position sense discrimination, recognizing direction of limb movements);Tactile-based exercises, or discrimination (e.g. discriminating textures or vibration, localization of touch orpressure, exercise focusing on tactile extinction);Object discrimination, or recognition (e.g. active object exploration by touch, recognizing shape, size, and weight);Use …	3		3	4	4	2	Fugl-Meyer Assessment for Sensation (UL or LL);Non-standardized tests;	Light touch;Pressure;Pain;Position sense;	5	4	5	4	5	3	Cognition;Upper extremity movement (e.g. reaching, grasping);Sensation (e.g. tactile, proprioception);Balance;Functional activities (e.g. manipulating objects, opening jars);	Cognition;Functional activities (e.g. manipulating objects, opening jars);	1	1	2	3	Cognitive activities via apps	4	4	4	4	4	4	Price;Space;Usability (ease of use);Patient's needs;Inadequate technical support (e.g., training etc.);	-
79	1	29	2	7	2	1	1	6	4	Object discrimination, or recognition (e.g. active object exploration by touch, recognizing shape, size, and weight);Electrical/magnetic stimulation (e.g. transcutaneous electrical nerve stimulation (TENS), repetitive peripheral magnetic stimulation (RPMS));Balance-related training;Movement-based exercises (e.g. repetitive active movements of shoulder flexion/extension, knee flexion/extension);Fu…	4		3	3	4	3	Non-standardized tests;	Light touch;Pressure;Pain;Position sense;Stereognosis;Sensory extinction;	5	5	5	2	2	3	Lower extremity movement (e.g. gait, mobility);Balance;Functional activities (e.g. manipulating objects, opening jars);Upper extremity movement (e.g. reaching, grasping);	I never use technology as an assessment tool;	1	4	2	5		4	4	3	3	4	5	Usability (ease of use);Patient's needs;Space;
80	1	35	2	9	2	1	1	2	3	Movement-based exercises (e.g. repetitive active movements of shoulder flexion/extension, knee flexion/extension);Functional, task-specific training (e.g. holding a knife and fork, uni-manual or bi-manual tasks, walking or gait);Balance-related training;	3		2	3	4	2	Non-standardized tests;	Position sense;Stereognosis;Sensory extinction;	2	4	4	2	4	3	Lower extremity movement (e.g. gait, mobility);	Lower extremity movement (e.g. gait, mobility);	1	5	2	3		5	4	5	4	3	4	Space;
81	1	30	2	7	2	1	1	6	1	Proprioception and kinaesthesia (e.g. joint position sense discrimination, recognizing direction of limb movements);Object discrimination, or recognition (e.g. active object exploration by touch, recognizing shape, size, and weight);Electrical/magnetic stimulation (e.g. transcutaneous electrical nerve stimulation (TENS), repetitive peripheral magnetic stimulation (RPMS));Balance-related training;…	1		2	2	4	3	Non-standardized tests;	Pressure;Position sense;	4	4	4	4	4	2	Lower extremity movement (e.g. gait, mobility);Functional activities (e.g. manipulating objects, opening jars);Balance;	I never use technology as an assessment tool;	4	4	3	3		3	3	3	3	4	4	Price;
82	1	29	2	1.5	2	1	1	6	1	Tactile-based exercises, or discrimination (e.g. discriminating textures or vibration, localization of touch orpressure, exercise focusing on tactile extinction);Proprioception and kinaesthesia (e.g. joint position sense discrimination, recognizing direction of limb movements);Object discrimination, or recognition (e.g. active object exploration by touch, recognizing shape, size, and weight);Bala…	1		2	2	3	2	Non-standardized tests;	Light touch;Pressure;Pain;Position sense;	4	4	4	4	4	3	Lower extremity movement (e.g. gait, mobility);Balance;	I never use technology as an assessment tool;	3					4	3	4	4	4	4	Space;Price;
83	1	35	1	14	2	2	1	5	2	Balance-related training;Movement-based exercises (e.g. repetitive active movements of shoulder flexion/extension, knee flexion/extension);Functional, task-specific training (e.g. holding a knife and fork, uni-manual or bi-manual tasks, walking or gait);	1		1	3	3	3	Fugl-Meyer Assessment for Sensation (UL or LL);	Light touch;Pain;	3	3	4	4	4	3	Cognition;Upper extremity movement (e.g. reaching, grasping);Balance;Functional activities (e.g. manipulating objects, opening jars);	I never use technology as an assessment tool;	3	2	2	4		4	4	4		4	4	Space;Price;Usability (ease of use);Inadequate technical support (e.g., training etc.);
84	1	25	1	3	2	3	2	2	2	Object discrimination, or recognition (e.g. active object exploration by touch, recognizing shape, size, and weight);Movement-based exercises (e.g. repetitive active movements of shoulder flexion/extension, knee flexion/extension);Functional, task-specific training (e.g. holding a knife and fork, uni-manual or bi-manual tasks, walking or gait);	1		2	2	4	2	Fugl-Meyer Assessment for Sensation (UL or LL);Non-standardized tests;	Light touch;Pressure;Pain;Position sense;Stereognosis;	4	4	3	3	4	2	Upper extremity movement (e.g. reaching, grasping);	I never use technology as an assessment tool;	3	1	2	3	Nil	3	3	4	4	3	4	Price;Space;Usability (ease of use);Patient's needs;Inadequate technical support (e.g., training etc.);	Nil
85	1	30	1	6	2	2	1	4	1	Object discrimination, or recognition (e.g. active object exploration by touch, recognizing shape, size, and weight);Thermal-based intervention (sensation of hot and cold);Balance-related training;Movement-based exercises (e.g. repetitive active movements of shoulder flexion/extension, knee flexion/extension);Functional, task-specific training (e.g. holding a knife and fork, uni-manual or bi-manu…	1		2	2	4	1	Non-standardized tests;Fugl-Meyer Assessment for Sensation (UL or LL);	Light touch;Pressure;Pain;Position sense;Stereognosis;	3	3	4	4	4	1	I never use technology as an intervention;	I never use technology as an assessment tool;	1	1	1	2		4	4	4	5	4	4	Inadequate technical support (e.g., training etc.);Price;Usability (ease of use);
86	1	26	2	1.25	2	2	1	5	2	Proprioception and kinaesthesia (e.g. joint position sense discrimination, recognizing direction of limb movements);Object discrimination, or recognition (e.g. active object exploration by touch, recognizing shape, size, and weight);Balance-related training;Movement-based exercises (e.g. repetitive active movements of shoulder flexion/extension, knee flexion/extension);Functional, task-specific t…	1		2				Non-standardized tests;	Pressure;Position sense;	4	4	4	4	4	2	Lower extremity movement (e.g. gait, mobility);Balance;	I never use technology as an assessment tool;	2	1	3	3	-	4	3	3	3	4	4	Price;Space;Usability (ease of use);Patient's needs;Inadequate technical support (e.g., training etc.);
87	2	33	2	3	2	2	1	5	1	Tactile-based exercises, or discrimination (e.g. discriminating textures or vibration, localization of touch orpressure, exercise focusing on tactile extinction);Balance-related training;Movement-based exercises (e.g. repetitive active movements of shoulder flexion/extension, knee flexion/extension);Functional, task-specific training (e.g. holding a knife and fork, uni-manual or bi-manual tasks, …	3		3	2	4	2	Non-standardized tests;	Light touch;Pressure;Position sense;Sensory extinction;Stereognosis;	3	4	4	4	3	2	Lower extremity movement (e.g. gait, mobility);	I never use technology as an assessment tool;	2	4	4	4	NA	4	3	4	3	4	4	Price;Space;Usability (ease of use);Inadequate technical support (e.g., training etc.);	NA
88	1	33	2	10	2	2	1	6	2	Proprioception and kinaesthesia (e.g. joint position sense discrimination, recognizing direction of limb movements);Electrical/magnetic stimulation (e.g. transcutaneous electrical nerve stimulation (TENS), repetitive peripheral magnetic stimulation (RPMS));Balance-related training;Movement-based exercises (e.g. repetitive active movements of shoulder flexion/extension, knee flexion/extension);Fun…	1		2	3	4	3	Non-standardized tests;	Light touch;Pain;Position sense;Sensory extinction;	4	4	4	4	4	4	Lower extremity movement (e.g. gait, mobility);Balance;	I never use technology as an assessment tool;	2	3	2	4	Balance tutor Rarely	5	4	5	5	4	4	Price;Space;Usability (ease of use);Patient's needs;	Challenging to implement for patients with cognitive impairment. Patients may not be ready for technology ie poor sitting balance, poor endurance, no active muscle contraction
89	1	28	2	5	2	3	2	5	4	Object discrimination, or recognition (e.g. active object exploration by touch, recognizing shape, size, and weight);Electrical/magnetic stimulation (e.g. transcutaneous electrical nerve stimulation (TENS), repetitive peripheral magnetic stimulation (RPMS));Balance-related training;Functional, task-specific training (e.g. holding a knife and fork, uni-manual or bi-manual tasks, walking or gait);P…	1		2	3	4	2	Fugl-Meyer Assessment for Sensation (UL or LL);	Light touch;Pressure;Pain;Position sense;Stereognosis;Sensory extinction;	4	4	4	4	4	4	Lower extremity movement (e.g. gait, mobility);	Lower extremity movement (e.g. gait, mobility);Balance;	2	4	2	2	Nil	4	4	4	4	4	4	Space;Usability (ease of use);Patient's needs;Inadequate technical support (e.g., training etc.);	Nil
90	1	41	2	15	2	2	1	5	2	Electrical/magnetic stimulation (e.g. transcutaneous electrical nerve stimulation (TENS), repetitive peripheral magnetic stimulation (RPMS));Object discrimination, or recognition (e.g. active object exploration by touch, recognizing shape, size, and weight);Proprioception and kinaesthesia (e.g. joint position sense discrimination, recognizing direction of limb movements);Balance-related training;…	3		3	3	4	3	Non-standardized tests;	Light touch;Pressure;Pain;Position sense;Stereognosis;Sensory extinction;	4	4	4	4	4	4	Upper extremity movement (e.g. reaching, grasping);Lower extremity movement (e.g. gait, mobility);Sensation (e.g. tactile, proprioception);	I never use technology as an assessment tool;	2	3	4	4	Nil	4	4	3	4	4	4	Price;Space;Usability (ease of use);Patient's needs;Inadequate technical support (e.g., training etc.);	Nil
91	1	38	2	10	2	2	2	5	1	Proprioception and kinaesthesia (e.g. joint position sense discrimination, recognizing direction of limb movements);Thermal-based intervention (sensation of hot and cold);Electrical/magnetic stimulation (e.g. transcutaneous electrical nerve stimulation (TENS), repetitive peripheral magnetic stimulation (RPMS));Balance-related training;Movement-based exercises (e.g. repetitive active movements of …	1		2	3	4	3	Non-standardized tests;	Light touch;Pressure;Pain;Position sense;	4	4	4	3	3	4	Lower extremity movement (e.g. gait, mobility);Balance;	Lower extremity movement (e.g. gait, mobility);Balance;	2	3	3	3	NA	4	2	4	3	3	3	Space;Inadequate technical support (e.g., training etc.);Usability (ease of use);Patient's needs;Price;	NA
92	1	37	2	5	2	2	1	2	1	Proprioception and kinaesthesia (e.g. joint position sense discrimination, recognizing direction of limb movements);Electrical/magnetic stimulation (e.g. transcutaneous electrical nerve stimulation (TENS), repetitive peripheral magnetic stimulation (RPMS));Balance-related training;Movement-based exercises (e.g. repetitive active movements of shoulder flexion/extension, knee flexion/extension);Fun…	2		3	3	4	3	Non-standardized tests;	Light touch;Position sense;Sensory extinction;Pain;Pressure;	4	4	4	4		3	Lower extremity movement (e.g. gait, mobility);Sensation (e.g. tactile, proprioception);	I never use technology as an assessment tool;				4		4	3	4	4	4	4	Price;Space;Inadequate technical support (e.g., training etc.);Usability (ease of use);
93	1	35	2	5	2	2	2	5	3	Proprioception and kinaesthesia (e.g. joint position sense discrimination, recognizing direction of limb movements);Thermal-based intervention (sensation of hot and cold);Electrical/magnetic stimulation (e.g. transcutaneous electrical nerve stimulation (TENS), repetitive peripheral magnetic stimulation (RPMS));Balance-related training;Movement-based exercises (e.g. repetitive active movements of …	2		3	3	3	2	Fugl-Meyer Assessment for Sensation (UL or LL);Non-standardized tests;	Light touch;Pain;Position sense;	4	4	5	5	5	3	Lower extremity movement (e.g. gait, mobility);Balance;	I never use technology as an assessment tool;	4	4		4		4	4	5	4	4	4	Price;Space;Usability (ease of use);Inadequate technical support (e.g., training etc.);
94	2	36	2	10	4	1		1	1	Balance-related training;Movement-based exercises (e.g. repetitive active movements of shoulder flexion/extension, knee flexion/extension);Functional, task-specific training (e.g. holding a knife and fork, uni-manual or bi-manual tasks, walking or gait);	3		1		4	4	Nil;	Light touch;Position sense;Sensory extinction;	3	3	3	3	3	3	Balance;Functional activities (e.g. manipulating objects, opening jars);	Lower extremity movement (e.g. gait, mobility);Balance;Functional activities (e.g. manipulating objects, opening jars);	1	3	2	5		5	5	5	4	4	4	Price;Space;Usability (ease of use);Patient's needs;
95	1	30	2	3	4	1	1	4	1	Proprioception and kinaesthesia (e.g. joint position sense discrimination, recognizing direction of limb movements);Electrical/magnetic stimulation (e.g. transcutaneous electrical nerve stimulation (TENS), repetitive peripheral magnetic stimulation (RPMS));Balance-related training;Movement-based exercises (e.g. repetitive active movements of shoulder flexion/extension, knee flexion/extension);Fun…	2		2	3	4	3	Fugl-Meyer Assessment for Sensation (UL or LL);	Light touch;Position sense;Pain;	4	4	3	5	5	2	Balance;Lower extremity movement (e.g. gait, mobility);	I never use technology as an assessment tool;	1	2	2	4		4	3	4	4	3	4	Price;Usability (ease of use);Inadequate technical support (e.g., training etc.);
96	1	28	1	4	4	3	2	5	2	Tactile-based exercises, or discrimination (e.g. discriminating textures or vibration, localization of touch orpressure, exercise focusing on tactile extinction);Object discrimination, or recognition (e.g. active object exploration by touch, recognizing shape, size, and weight);Functional, task-specific training (e.g. holding a knife and fork, uni-manual or bi-manual tasks, walking or gait);	2		3	3	4	1	Non-standardized tests;	Light touch;Pressure;Pain;Position sense;Stereognosis;Sensory extinction;	4	4	4	4	4	3	Cognition;Upper extremity movement (e.g. reaching, grasping);Sensation (e.g. tactile, proprioception);Functional activities (e.g. manipulating objects, opening jars);	Cognition;Upper extremity movement (e.g. reaching, grasping);Sensation (e.g. tactile, proprioception);Balance;Functional activities (e.g. manipulating objects, opening jars);	1		4	3	Nil	4	4	4	4	4		Price;Inadequate technical support (e.g., training etc.);Usability (ease of use);
97	1	26	2	4	4	3	2	5	3	Tactile-based exercises, or discrimination (e.g. discriminating textures or vibration, localization of touch orpressure, exercise focusing on tactile extinction);Proprioception and kinaesthesia (e.g. joint position sense discrimination, recognizing direction of limb movements);Object discrimination, or recognition (e.g. active object exploration by touch, recognizing shape, size, and weight);Ther…	5	1. It depends on how much of a priority somatosensory retraining is. Eg if somatosensory impairments is one of the main impairments, I would spend more time on it but if there are other more pressing impairments to address, I may not spend much time specifically focusing on somatosensory impairments. 2. However, my interventions targeting other impairments can also help with somatosensory impairm…	2	4	4	3	Fugl-Meyer Assessment for Sensation (UL or LL);	Light touch;Pain;Position sense;Sensory extinction;	3	3	3	4	4	3	Upper extremity movement (e.g. reaching, grasping);Lower extremity movement (e.g. gait, mobility);Functional activities (e.g. manipulating objects, opening jars);	I never use technology as an assessment tool;	1	1	1	4		3	2	3	3	3	4	Price;Inadequate technical support (e.g., training etc.);Space;Usability (ease of use);Patient's needs;	1. How beneficial the use of technology is depends on how each client reacts and their preferences 2. Although robot-assisted training can be helpful, it cannot replace hands-on interventions as facilitation techniques are needed 3. Typically, improvements are more motor related than somatosensory
98	1	30	2	6	4	4	2	3	1	Electrical/magnetic stimulation (e.g. transcutaneous electrical nerve stimulation (TENS), repetitive peripheral magnetic stimulation (RPMS));Balance-related training;Movement-based exercises (e.g. repetitive active movements of shoulder flexion/extension, knee flexion/extension);Functional, task-specific training (e.g. holding a knife and fork, uni-manual or bi-manual tasks, walking or gait);	1		1	1	2	2	Non-standardized tests;	NA;	4	2	4	1	2	2	Upper extremity movement (e.g. reaching, grasping);Balance;Lower extremity movement (e.g. gait, mobility);Functional activities (e.g. manipulating objects, opening jars);	I never use technology as an assessment tool;	1	1	1	2	Computerised, H-Man for upper limb. Frequency: Been using it for <1 year	2	2	4	5	4	4	Price;Space;Usability (ease of use);Inadequate technical support (e.g., training etc.);
99	2	32	2	6	4	5	2	5	2	Tactile-based exercises, or discrimination (e.g. discriminating textures or vibration, localization of touch orpressure, exercise focusing on tactile extinction);Proprioception and kinaesthesia (e.g. joint position sense discrimination, recognizing direction of limb movements);Electrical/magnetic stimulation (e.g. transcutaneous electrical nerve stimulation (TENS), repetitive peripheral magnetic …	5	I guess it really depends on the specific impairments the patient has. Some may present as more motor-type stroke. Some could be cognition related, others could be sensory related.	2	4	4	2	Non-standardized tests;	Light touch;Pressure;Pain;Sensory extinction;	5	5	4	4	4	4	Sensation (e.g. tactile, proprioception);Lower extremity movement (e.g. gait, mobility);Balance;	I never use technology as an assessment tool;	1	2	1	2	Nil	4	4	5	5	5	5	Price;Patient's needs;Inadequate technical support (e.g., training etc.);	Important in the flexibility of a therapist to incorporate robotic assistive technology into manual therapy/rehab to maximize the potential of the patient. Sticking to therapist’s preference or limitation in therapist’s knowledge to combine both techniques may actually limit patient’s recovery.
100	1	30	1	8	4	3	2	5	3	Tactile-based exercises, or discrimination (e.g. discriminating textures or vibration, localization of touch orpressure, exercise focusing on tactile extinction);Proprioception and kinaesthesia (e.g. joint position sense discrimination, recognizing direction of limb movements);Object discrimination, or recognition (e.g. active object exploration by touch, recognizing shape, size, and weight);Elec…	4		3	4	4	3	Fugl-Meyer Assessment for Sensation (UL or LL);	Light touch;Pressure;Position sense;Pain;Stereognosis;Sensory extinction;	5	5	5	5	5	4	Cognition;Upper extremity movement (e.g. reaching, grasping);	Upper extremity movement (e.g. reaching, grasping);	3	1	1	4		4	4	4	4	4	4	Price;Usability (ease of use);Patient's needs;Inadequate technical support (e.g., training etc.);Space;
101	1	42	2	16	4	3	2	5	2	Proprioception and kinaesthesia (e.g. joint position sense discrimination, recognizing direction of limb movements);Balance-related training;Movement-based exercises (e.g. repetitive active movements of shoulder flexion/extension, knee flexion/extension);Functional, task-specific training (e.g. holding a knife and fork, uni-manual or bi-manual tasks, walking or gait);	1		2	4	4	1	Fugl-Meyer Assessment for Sensation (UL or LL);Non-standardized tests;	Light touch;Pressure;Pain;Position sense;Stereognosis;Sensory extinction;	4	4	4	5	4	3	Lower extremity movement (e.g. gait, mobility);Balance;	I never use technology as an assessment tool;	1	1	4	4	Nil	3	3	4	4	3	5	Price;Usability (ease of use);Space;	Nil
102	2		1	3	4	3	2	5	2	Proprioception and kinaesthesia (e.g. joint position sense discrimination, recognizing direction of limb movements);Balance-related training;Movement-based exercises (e.g. repetitive active movements of shoulder flexion/extension, knee flexion/extension);Functional, task-specific training (e.g. holding a knife and fork, uni-manual or bi-manual tasks, walking or gait);Electrical/magnetic stimulati…	3		2	4	4	3	Fugl-Meyer Assessment for Sensation (UL or LL);Non-standardized tests;	Position sense;Stereognosis;Sensory extinction;Light touch;Pressure;Pain;	5	4	5	5	5	3	Cognition;Upper extremity movement (e.g. reaching, grasping);	Cognition;	1	2	4	5	No	3	4	4	4	3	4	Price;	Nil
103	1	32	1	7.5	4	5	2	3	3	Movement-based exercises (e.g. repetitive active movements of shoulder flexion/extension, knee flexion/extension);Functional, task-specific training (e.g. holding a knife and fork, uni-manual or bi-manual tasks, walking or gait);Electrical/magnetic stimulation (e.g. transcutaneous electrical nerve stimulation (TENS), repetitive peripheral magnetic stimulation (RPMS));	3		1	1	2	1	Non-standardized tests;Fugl-Meyer Assessment for Sensation (UL or LL);	Light touch;Pressure;Pain;Position sense;Stereognosis;	4	4	4	4	4	2	Cognition;Upper extremity movement (e.g. reaching, grasping);Functional activities (e.g. manipulating objects, opening jars);	Cognition;	1	1	1	1		4	4	4	4	4	4	Price;Space;Inadequate technical support (e.g., training etc.);Usability (ease of use);
104	1	32	1	7	4	3	2	5	2	Balance-related training;Movement-based exercises (e.g. repetitive active movements of shoulder flexion/extension, knee flexion/extension);Functional, task-specific training (e.g. holding a knife and fork, uni-manual or bi-manual tasks, walking or gait);Thermal-based intervention (sensation of hot and cold);	1		1	4	4	3	Fugl-Meyer Assessment for Sensation (UL or LL);Non-standardized tests;	Light touch;Pressure;Pain;Position sense;	3	4	4	4	4	1	Cognition;I never use technology as an intervention;	I never use technology as an assessment tool;	1	1	1	4		4	4	4	4	4	4	Price;Space;Usability (ease of use);Patient's needs;Inadequate technical support (e.g., training etc.);
105	1	31	1	5	4	4	2	3	1	Tactile-based exercises, or discrimination (e.g. discriminating textures or vibration, localization of touch orpressure, exercise focusing on tactile extinction);Use of compression (e.g. pneumatic, compressive garment or devices on the affected limb);Electrical/magnetic stimulation (e.g. transcutaneous electrical nerve stimulation (TENS), repetitive peripheral magnetic stimulation (RPMS));Balance…	2		2	2	4	3	Non-standardized tests;	Light touch;Pain;Position sense;Pressure;	4	4	4	4	4	1	Cognition;	I never use technology as an assessment tool;	1	1	3	3		4	3	4	4	4	4	Price;Usability (ease of use);Patient's needs;Inadequate technical support (e.g., training etc.);
106	1	25	2	0.5	1	2	1	2	1	Electrical/magnetic stimulation (e.g. transcutaneous electrical nerve stimulation (TENS), repetitive peripheral magnetic stimulation (RPMS));Functional, task-specific training (e.g. holding a knife and fork, uni-manual or bi-manual tasks, walking or gait);Movement-based exercises (e.g. repetitive active movements of shoulder flexion/extension, knee flexion/extension);Balance-related training;	1		2	2	4	3	Non-standardized tests;	Light touch;Pain;Position sense;Sensory extinction;	4	3	3	4	4	2	Lower extremity movement (e.g. gait, mobility);	I never use technology as an assessment tool;	1	1	1	4	Walking hoist with treadmill	4	3	4	4	4	5	Price;Space;Usability (ease of use);
107	1	26	2	1	1	1	1	1	4	Tactile-based exercises, or discrimination (e.g. discriminating textures or vibration, localization of touch orpressure, exercise focusing on tactile extinction);Use of compression (e.g. pneumatic, compressive garment or devices on the affected limb);Balance-related training;Movement-based exercises (e.g. repetitive active movements of shoulder flexion/extension, knee flexion/extension);Functiona…	4		3	3	4	2	Non-standardized tests;	Light touch;Position sense;Sensory extinction;	4	4	4	4	3	1	I never use technology as an intervention;	I never use technology as an assessment tool;	1	1	1	2	Does motomed count? If yes, it varies with the type of cases that we get. If there’s a suitable case I might use it 2-3x/week	4	4	4	4	3	4	Price;Space;Inadequate technical support (e.g., training etc.);	I think the use of technology for stroke rehab may be more suitable for the community hospital setting instead of the acute setting due to the nature of the acute hospital setting
108	1	27	2	2.5	1	2	1	2	1	Proprioception and kinaesthesia (e.g. joint position sense discrimination, recognizing direction of limb movements);Object discrimination, or recognition (e.g. active object exploration by touch, recognizing shape, size, and weight);Balance-related training;Movement-based exercises (e.g. repetitive active movements of shoulder flexion/extension, knee flexion/extension);Functional, task-specific t…	3		3	3	3	2	Non-standardized tests;Nottingham Sensory Assessment, including original or revised version;	Light touch;Pressure;Pain;Position sense;	4	4	4	4	4	1	I never use technology as an intervention;	I never use technology as an assessment tool;	2	1	1	3	Multicomponent training tech (Smart fit) -. Still ongoing onboarding and roadshow for equipment	4	4	4	5	4	5	Space;Usability (ease of use);	To question 23 - accessibility affected due to covid segregation restrictions and ease of moving patient to remote location where tech is kept
109	2	36	1	10	3	1	1	4	2	Tactile-based exercises, or discrimination (e.g. discriminating textures or vibration, localization of touch orpressure, exercise focusing on tactile extinction);Proprioception and kinaesthesia (e.g. joint position sense discrimination, recognizing direction of limb movements);Object discrimination, or recognition (e.g. active object exploration by touch, recognizing shape, size, and weight);Func…	2		3	3	3	3	Non-standardized tests;Fugl-Meyer Assessment for Sensation (UL or LL);	Light touch;Pressure;	4	4	4	4	4	4	I never use technology as an intervention;	I never use technology as an assessment tool;	1	1	1	3		4	4	4	4	4	4	Price;
110	1	34	1	0.5	4	3	2	5	1	Thermal-based intervention (sensation of hot and cold);Electrical/magnetic stimulation (e.g. transcutaneous electrical nerve stimulation (TENS), repetitive peripheral magnetic stimulation (RPMS));Functional, task-specific training (e.g. holding a knife and fork, uni-manual or bi-manual tasks, walking or gait);Balance-related training;	1		2	3	4	2	Non-standardized tests;Rivermead Assessment of Somatosensory Performance;	Light touch;Pressure;Pain;	4	3	4	4	4	2	Upper extremity movement (e.g. reaching, grasping);Functional activities (e.g. manipulating objects, opening jars);	I never use technology as an assessment tool;	1	3		3		4	3	4	5	4	4	Price;Space;Inadequate technical support (e.g., training etc.);Usability (ease of use);
111	2	28	2	3	4		2	3	4	Proprioception and kinaesthesia (e.g. joint position sense discrimination, recognizing direction of limb movements);Use of compression (e.g. pneumatic, compressive garment or devices on the affected limb);Electrical/magnetic stimulation (e.g. transcutaneous electrical nerve stimulation (TENS), repetitive peripheral magnetic stimulation (RPMS));Balance-related training;Movement-based exercises (e.…	4		2	4	4	3	Non-standardized tests;	Light touch;Position sense;	4	4	4	4	3	3	Upper extremity movement (e.g. reaching, grasping);Lower extremity movement (e.g. gait, mobility);	Upper extremity movement (e.g. reaching, grasping);Lower extremity movement (e.g. gait, mobility);	1	1	1	4		5	3	5	4	4	4	Price;Usability (ease of use);
112	1	35	1	11	4	3	2	5	2	Proprioception and kinaesthesia (e.g. joint position sense discrimination, recognizing direction of limb movements);Object discrimination, or recognition (e.g. active object exploration by touch, recognizing shape, size, and weight);Balance-related training;Functional, task-specific training (e.g. holding a knife and fork, uni-manual or bi-manual tasks, walking or gait);	2		2	2	4	2	Fugl-Meyer Assessment for Sensation (UL or LL);Non-standardized tests;	Light touch;Position sense;Stereognosis;	3	3	3	4	3	2	Cognition;Upper extremity movement (e.g. reaching, grasping);	Cognition;	1	1	3	2	no	4	4	3	4	3	4	Price;Usability (ease of use);	no
113	1	27	1	1	4	3	2	5	2	Functional, task-specific training (e.g. holding a knife and fork, uni-manual or bi-manual tasks, walking or gait);Movement-based exercises (e.g. repetitive active movements of shoulder flexion/extension, knee flexion/extension);	1		1	1	3	1	Non-standardized tests;	Light touch;Pressure;Pain;Position sense;	4	4	4	5	5	1	I never use technology as an intervention;	I never use technology as an assessment tool;	1	1	1	2	NIL	4	3	5	4	4	5	Price;Space;Usability (ease of use);Patient's needs;Inadequate technical support (e.g., training etc.);	Very limited to certain centres. Usually will have to redirect client to a different Centre that offers it. Lack of funding and space is an issue too.
114	1	30	1	8	4	5	2	2	1	Electrical/magnetic stimulation (e.g. transcutaneous electrical nerve stimulation (TENS), repetitive peripheral magnetic stimulation (RPMS));Functional, task-specific training (e.g. holding a knife and fork, uni-manual or bi-manual tasks, walking or gait);Object discrimination, or recognition (e.g. active object exploration by touch, recognizing shape, size, and weight);Balance-related training;M…	1		2	1	2	2	Fugl-Meyer Assessment for Sensation (UL or LL);Non-standardized tests;	Light touch;Stereognosis;Position sense;Sensory extinction;	4	4	4	4	4	2	Upper extremity movement (e.g. reaching, grasping);Sensation (e.g. tactile, proprioception);	I never use technology as an assessment tool;	1	1	3	4		4	4	5	4	4	5	Price;Space;Inadequate technical support (e.g., training etc.);Patient's needs;Usability (ease of use);
115	2	30	2	7	4	3	2	5	2	Proprioception and kinaesthesia (e.g. joint position sense discrimination, recognizing direction of limb movements);Electrical/magnetic stimulation (e.g. transcutaneous electrical nerve stimulation (TENS), repetitive peripheral magnetic stimulation (RPMS));Balance-related training;Movement-based exercises (e.g. repetitive active movements of shoulder flexion/extension, knee flexion/extension);Fun…	1		1	2	4	2	Non-standardized tests;	Light touch;Pain;Position sense;Stereognosis;Sensory extinction;	4	4	4	4	4	3	Cognition;Balance;	I never use technology as an assessment tool;	1	1	1	3		4	4	4	4	4	4	Price;Space;Usability (ease of use);Patient's needs;Inadequate technical support (e.g., training etc.);	Time.
116	2	39	2	7	4	5	2	5	2	Functional, task-specific training (e.g. holding a knife and fork, uni-manual or bi-manual tasks, walking or gait);Tactile-based exercises, or discrimination (e.g. discriminating textures or vibration, localization of touch orpressure, exercise focusing on tactile extinction);Proprioception and kinaesthesia (e.g. joint position sense discrimination, recognizing direction of limb movements);Object…	2		2	2	3	1	Non-standardized tests;	Light touch;Position sense;Stereognosis;Sensory extinction;	4	4	4	4	4	2	Balance;Lower extremity movement (e.g. gait, mobility);	I never use technology as an assessment tool;			3	3		4	3	3	4	3	4	Price;Usability (ease of use);Patient's needs;Inadequate technical support (e.g., training etc.);
117	1	28	2	4	4	3	2	2	3	Proprioception and kinaesthesia (e.g. joint position sense discrimination, recognizing direction of limb movements);Electrical/magnetic stimulation (e.g. transcutaneous electrical nerve stimulation (TENS), repetitive peripheral magnetic stimulation (RPMS));Balance-related training;Movement-based exercises (e.g. repetitive active movements of shoulder flexion/extension, knee flexion/extension);Fun…	2		2	3	4	3	Fugl-Meyer Assessment for Sensation (UL or LL);Rivermead Assessment of Somatosensory Performance;	Pain;Position sense;Pressure;	4	3	4	3	4	3	Lower extremity movement (e.g. gait, mobility);Balance;Functional activities (e.g. manipulating objects, opening jars);Upper extremity movement (e.g. reaching, grasping);	Balance;Lower extremity movement (e.g. gait, mobility);Functional activities (e.g. manipulating objects, opening jars);	2	4	4	4		4	3	4	3	4	4	Patient's needs;Price;
118	1	27	2	3	4	3	2	5	4	Balance-related training;Movement-based exercises (e.g. repetitive active movements of shoulder flexion/extension, knee flexion/extension);Electrical/magnetic stimulation (e.g. transcutaneous electrical nerve stimulation (TENS), repetitive peripheral magnetic stimulation (RPMS));	1		1	1	3	2	Non-standardized tests;	Light touch;Pressure;Position sense;Sensory extinction;	4	4	3	4	4	1	Balance;	I never use technology as an assessment tool;	1	1	1	2	Nil	4	4	4	4	3	4	Price;Usability (ease of use);Inadequate technical support (e.g., training etc.);	Nil
119	2	28	1	4	4	4	1	3	3	Tactile-based exercises, or discrimination (e.g. discriminating textures or vibration, localization of touch orpressure, exercise focusing on tactile extinction);Proprioception and kinaesthesia (e.g. joint position sense discrimination, recognizing direction of limb movements);Movement-based exercises (e.g. repetitive active movements of shoulder flexion/extension, knee flexion/extension);Functio…	2		3	3	4	2	Fugl-Meyer Assessment for Sensation (UL or LL);	Light touch;Pressure;Pain;Position sense;Stereognosis;Sensory extinction;	3	3	3	3	3	4	Upper extremity movement (e.g. reaching, grasping);Sensation (e.g. tactile, proprioception);Cognition;Functional activities (e.g. manipulating objects, opening jars);	Cognition;Upper extremity movement (e.g. reaching, grasping);Functional activities (e.g. manipulating objects, opening jars);	3	1	5	4		3	3	3	3	3	3	Price;Usability (ease of use);Patient's needs;
120	2	43	1	16	4	3	2	5	3	Tactile-based exercises, or discrimination (e.g. discriminating textures or vibration, localization of touch orpressure, exercise focusing on tactile extinction);Proprioception and kinaesthesia (e.g. joint position sense discrimination, recognizing direction of limb movements);Thermal-based intervention (sensation of hot and cold);Electrical/magnetic stimulation (e.g. transcutaneous electrical ne…	2		3	3	4	2	Semmes-Weinstein Monofilament (SWM) Test;Non-standardized tests;	Pressure;Stereognosis;Position sense;	4	4	5	4	4	3	Cognition;Functional activities (e.g. manipulating objects, opening jars);	Cognition;Functional activities (e.g. manipulating objects, opening jars);			3	4	Dancing mind, Doctor kinetic, wii game, comofit	5	5	5	5	5	5	Price;Inadequate technical support (e.g., training etc.);Usability (ease of use);	Nil
121	1	40	2	15	4	3		3	2	Object discrimination, or recognition (e.g. active object exploration by touch, recognizing shape, size, and weight);Balance-related training;Movement-based exercises (e.g. repetitive active movements of shoulder flexion/extension, knee flexion/extension);Functional, task-specific training (e.g. holding a knife and fork, uni-manual or bi-manual tasks, walking or gait);	1		2	2	4	2	Non-standardized tests;	Light touch;Position sense;	4	4	4	4	4	4	Upper extremity movement (e.g. reaching, grasping);Balance;Functional activities (e.g. manipulating objects, opening jars);	I never use technology as an assessment tool;	3	1	1	3	nil	4	4	4	4	3	4	Price;Space;Usability (ease of use);Inadequate technical support (e.g., training etc.);	unknown arena, have not read up on this
122	1	30	2	7	4	3	2	5	2	Proprioception and kinaesthesia (e.g. joint position sense discrimination, recognizing direction of limb movements);Balance-related training;Movement-based exercises (e.g. repetitive active movements of shoulder flexion/extension, knee flexion/extension);Functional, task-specific training (e.g. holding a knife and fork, uni-manual or bi-manual tasks, walking or gait);	4		2	3	4	2	Non-standardized tests;	Light touch;Pain;Position sense;	4	4	4	4	3	3	Balance;Lower extremity movement (e.g. gait, mobility);	I never use technology as an assessment tool;		3		3	NA	3	3	4	3	4	4	Price;Space;Usability (ease of use);Patient's needs;Inadequate technical support (e.g., training etc.);	NA
123	1	28	1	1	4	3	2	5	3	Proprioception and kinaesthesia (e.g. joint position sense discrimination, recognizing direction of limb movements);Use of compression (e.g. pneumatic, compressive garment or devices on the affected limb);Electrical/magnetic stimulation (e.g. transcutaneous electrical nerve stimulation (TENS), repetitive peripheral magnetic stimulation (RPMS));Movement-based exercises (e.g. repetitive active move…	1		2	3	4	2	Fugl-Meyer Assessment for Sensation (UL or LL);	Light touch;Pressure;Pain;Position sense;	4	4	4	5	4	2	Functional activities (e.g. manipulating objects, opening jars);Upper extremity movement (e.g. reaching, grasping);Cognition;	I never use technology as an assessment tool;	1	1	2	3	No	4	3	3	4	4	4	Price;Space;Inadequate technical support (e.g., training etc.);
124	1	30	1	6	4	3	2	3	2	Tactile-based exercises, or discrimination (e.g. discriminating textures or vibration, localization of touch orpressure, exercise focusing on tactile extinction);Proprioception and kinaesthesia (e.g. joint position sense discrimination, recognizing direction of limb movements);Object discrimination, or recognition (e.g. active object exploration by touch, recognizing shape, size, and weight);Func…	2		2	2	2	1	Non-standardized tests;	Light touch;Position sense;Pain;	4	4	4	4	3	2	Upper extremity movement (e.g. reaching, grasping);	I never use technology as an assessment tool;	1	2	1	2	No	4	3	4	4	3	4	Price;Patient's needs;Space;Usability (ease of use);
125	1	36	1	2	4	5	2	5	3	Proprioception and kinaesthesia (e.g. joint position sense discrimination, recognizing direction of limb movements);Balance-related training;Movement-based exercises (e.g. repetitive active movements of shoulder flexion/extension, knee flexion/extension);Functional, task-specific training (e.g. holding a knife and fork, uni-manual or bi-manual tasks, walking or gait);	4		1	2	3	2	Non-standardized tests;	Light touch;Pain;Position sense;	4	4	3	4	4	2	Cognition;	Cognition;	1	1	2	3	FES Bike	3	4	4	3	3	4	Patient's needs;Price;Inadequate technical support (e.g., training etc.);Usability (ease of use);Space;
126	1	25	1	2.5	4	3	2	5	2	Object discrimination, or recognition (e.g. active object exploration by touch, recognizing shape, size, and weight);Movement-based exercises (e.g. repetitive active movements of shoulder flexion/extension, knee flexion/extension);Functional, task-specific training (e.g. holding a knife and fork, uni-manual or bi-manual tasks, walking or gait);Balance-related training;Tactile-based exercises, or …	1		2	2	4	2	Non-standardized tests;	Light touch;Pain;Position sense;Stereognosis;Sensory extinction;	4	4	4	4	4	1	I never use technology as an intervention;	I never use technology as an assessment tool;	1	1	1	2		4	3	2	4	4	5	Space;Price;Usability (ease of use);Patient's needs;Inadequate technical support (e.g., training etc.);
127	2	45	1	17	4	3	2	3	1	Thermal-based intervention (sensation of hot and cold);Movement-based exercises (e.g. repetitive active movements of shoulder flexion/extension, knee flexion/extension);Functional, task-specific training (e.g. holding a knife and fork, uni-manual or bi-manual tasks, walking or gait);	1		2	3	4	3	Fugl-Meyer Assessment for Sensation (UL or LL);	Position sense;	5	5	4	4	5	1	Upper extremity movement (e.g. reaching, grasping);	I never use technology as an assessment tool;	1	1	1	3	NMES	5	5	5	5	5	5	Price;Space;Inadequate technical support (e.g., training etc.);Usability (ease of use);Patient's needs;	Need enough patient load to effectively invest in such modality
128	1	43	2	3	4	3	2	5	1	Tactile-based exercises, or discrimination (e.g. discriminating textures or vibration, localization of touch orpressure, exercise focusing on tactile extinction);Movement-based exercises (e.g. repetitive active movements of shoulder flexion/extension, knee flexion/extension);Functional, task-specific training (e.g. holding a knife and fork, uni-manual or bi-manual tasks, walking or gait);Proprioc…	1		2	3	4	2	Non-standardized tests;	Light touch;Position sense;Hot cold/ sharp blunt;	4	4	3	3	3	4	Lower extremity movement (e.g. gait, mobility);	I never use technology as an assessment tool;				3		4	3	3	4	3	4	Price;Space;Usability (ease of use);Inadequate technical support (e.g., training etc.);
129	1	36	1	5	4	5	2	5	3	Tactile-based exercises, or discrimination (e.g. discriminating textures or vibration, localization of touch orpressure, exercise focusing on tactile extinction);Proprioception and kinaesthesia (e.g. joint position sense discrimination, recognizing direction of limb movements);Object discrimination, or recognition (e.g. active object exploration by touch, recognizing shape, size, and weight);Bala…	2		3	4	4	2	Non-standardized tests;	Light touch;Pressure;Pain;Position sense;Stereognosis;	5	5	5	5	5	2	Cognition;Upper extremity movement (e.g. reaching, grasping);	I never use technology as an assessment tool;	1	1	1	3	NA	5	4	4	3	4	4	Space;Usability (ease of use);Patient's needs;Price;	NA
130	1	39	2	7	4	4	1	3	4	Electrical/magnetic stimulation (e.g. transcutaneous electrical nerve stimulation (TENS), repetitive peripheral magnetic stimulation (RPMS));Balance-related training;Movement-based exercises (e.g. repetitive active movements of shoulder flexion/extension, knee flexion/extension);Functional, task-specific training (e.g. holding a knife and fork, uni-manual or bi-manual tasks, walking or gait);Prop…	2		3	3	4	3	Non-standardized tests;	Light touch;Pressure;Position sense;	4	5	5	4	4	2	Sensation (e.g. tactile, proprioception);	I never use technology as an assessment tool;	1	1	1	3		4	4	5	5	5	5	Price;Space;Usability (ease of use);Inadequate technical support (e.g., training etc.);
131	1	36	2	13	4	3	2	3	2	Tactile-based exercises, or discrimination (e.g. discriminating textures or vibration, localization of touch orpressure, exercise focusing on tactile extinction);Proprioception and kinaesthesia (e.g. joint position sense discrimination, recognizing direction of limb movements);Thermal-based intervention (sensation of hot and cold);Balance-related training;Movement-based exercises (e.g. repetitive…	2		3	4	4	3	Non-standardized tests;	Light touch;Position sense;Sensory extinction;Pain;	5	5	5	4	3	1	Balance;	I never use technology as an assessment tool;			2	3	na	5	5	5	4	3	4	Usability (ease of use);Inadequate technical support (e.g., training etc.);Space;	na
132	1	29	2	5	4	4	2	5	3	Proprioception and kinaesthesia (e.g. joint position sense discrimination, recognizing direction of limb movements);Electrical/magnetic stimulation (e.g. transcutaneous electrical nerve stimulation (TENS), repetitive peripheral magnetic stimulation (RPMS));Balance-related training;Movement-based exercises (e.g. repetitive active movements of shoulder flexion/extension, knee flexion/extension);Fun…	2		2	3	3	2	Non-standardized tests;	Position sense;Pressure;	4	4	4	4	4	3	Balance;Lower extremity movement (e.g. gait, mobility);	I never use technology as an assessment tool;	1	1	3	3		4	4	4	4	4	4	Usability (ease of use);Patient's needs;
